# Supplementary material for: Development of Film-Forming Gel Formulations Containing Royal Jelly and Honey Aromatic Water for Cosmetic Applications
Source: Gels. 2023 Oct 13;9(10):816. doi: 10.3390/gels9100816 (PMC10606181; doi:10.3390/gels9100816)
Supplement: Supplementary file 1 [file gels-09-00816-s001.zip]

Archive with 1 entries (1 files):
- gels-2662997-supplementary.pdf
